# Supplementary material for: Pseudomonas Lipopeptide-Mediated Biocontrol: Chemotaxonomy and Biological Activity
Source: Molecules. 2022 Jan 7;27(2):372. doi: 10.3390/molecules27020372 (PMC8777863; doi:10.3390/molecules27020372)
Supplement: Supplementary file 1 [file molecules-27-00372-s001.zip]

Archive with 1 entries (1 files):
- molecules-1512444-supplementary.pdf
